# Supplementary material for: Reproductive Success of a Tropical Barn Swallow Hirundo rustica Population Is Lower Than That in Temperate Regions
Source: Animals (Basel). 2022 Dec 23;13(1):62. doi: 10.3390/ani13010062 (PMC9817904; doi:10.3390/ani13010062)
Supplement: Supplementary file 1 [file animals-13-00062-s001.zip]

Archive with 1 entries (1 files):
- animals-2059658-supplementary.pdf
